# Supplementary material for: Whole exome sequencing identifies recessive germline mutations in FAM160A1 in familial NK/T cell lymphoma
Source: Blood Cancer J. 2018 Nov 12;8(11):111. doi: 10.1038/s41408-018-0149-5 (PMC6232147; doi:10.1038/s41408-018-0149-5)
Supplement: Supplementary file 2 — Supplementary Table 3 [file 41408_2018_149_MOESM2_ESM.xlsx]

## Sheet: Autosomal recessive model
Set of 39 candidate variants for the autosomal recessive model
Gene	Chromosome	Position	Reference	Variant	Location	dbSNP ID	Proband	Affected brother	Healthy mother	Healthy brother
FAM160A1	4	152578008	C	T	exonic	rs551441542	T/T	T/T	C/T	.
LILRB3	19	54720896	A	G	3'-UTR	rs3745410	G/G	G/G	A/G	.
NLRP2	19	55512347	G	C	3'-UTR	rs1043680	C/C	C/C	G/C	.
GP6	19	55525388	G	T	3'-UTR	rs10417981	T/T	T/T	G/T	G/T
RDH13	19	55574468	G	A	5'-UTR	rs1654458	A/A	A/A	G/A	.
H6PD	1	9307230	T	A	intronic	rs12032814	A/A	A/A	T/A	T/A
NBPF9|PDE4DIP	1	144875799	G	A	intronic	rs764983	A/A	A/A	G/A	.
NOSTRIN	2	169717541	T	C	intronic	rs2632372	C/C	C/C	T/C	.
RFTN2	2	198511086	G	A	intronic	rs16866970	A/A	A/A	G/A	G/A
BOLL	2	198643631	G	A	intronic	rs700655	A/A	A/A	G/A	G/A
SATB2	2	200246318	C	T	intronic	rs2305262	T/T	T/T	C/T	C/T
SGOL2	2	201445152	C	T	intronic	rs4674194	T/T	T/T	C/T	.
BZW1	2	201683695	T	C	intronic	rs2881880	C/C	C/C	T/C	T/C
BZW1	2	201686122	T	C	intronic	rs3815501	C/C	C/C	T/C	T/C
PARD3B	2	205969023	A	C	intronic	rs2289024	C/C	C/C	A/C	A/C
PLEKHM3	2	208717440	A	G	intronic	rs10932211	G/G	G/G	A/G	.
MAP2	2	210594768	T	C	intronic	rs7594601	C/C	C/C	T/C	.
UNC80	2	210680197	C	T	intronic	rs75528412	T/T	T/T	C/T	.
UNC80	2	210684971	G	A	intronic	rs10490023	A/A	A/A	G/A	.
ABCA12	2	215901592	A	G	intronic	rs1474331	G/G	G/G	A/G	A/G
ABCA12	2	215919166	G	A	intronic	rs10194592	A/A	A/A	G/A	G/A
MROH2A	2	234738175	A	G	intronic	rs502059	G/G	G/G	A/G	A/G
AC007163.6|BZW1	2	201677454	C	T	intronic	rs2270281	T/T	T/T	C/T	C/T
MANF	3	51422904	C	G	intronic	rs72945708	G/G	G/G	C/G	.
TDO2	4	156839462	C	T	intronic	rs2292537	T/T	T/T	C/T	C/T
PCMT1	6	150114606	C	T	intronic	rs12182220	T/T	T/T	C/T	C/T
SARDH	9	136573648	A	T	intronic	rs495464	T/T	T/T	A/T	A/T
CDH23	10	73439066	A	T	intronic	rs3802717	T/T	T/T	A/T	.
CD44	11	35244058	A	G	intronic	rs7116432	G/G	G/G	A/G	A/G
SHANK2	11	70766554	C	T	intronic	rs4077321	T/T	T/T	C/T	C/T
CD4	12	6924718	C	A	intronic	rs3782736	A/A	A/A	C/A	C/A
RPS9	19	54705588	A	G	intronic	rs17305304	G/G	G/G	A/G	.
RPS9	19	54705641	T	C	intronic	rs17305311	C/C	C/C	T/C	.
NLRP2	19	55505557	C	T	intronic	rs1654504	T/T	T/T	C/T	.
GP6	19	55527189	G	T	intronic	rs1671153	T/T	T/T	G/T	G/T
GP6	19	55527276	T	C	intronic	rs1654484	C/C	C/C	T/C	T/C
GP6	19	55529933	A	G	intronic	rs1671192	G/G	G/G	A/G	A/G
RDH13	19	55558922	C	T	intronic	rs3745913	T/T	T/T	C/T	.
KIR3DX1	19	55049332	G	C	intronic	rs62131630	C/C	C/C	G/C	.

## Sheet: X-linked recessive model
Set of 9 candidate variants for the x-linked recessive model
Gene	Chromosome	Position	Reference	Variant	Location	dbSNP ID	Proband	Affected brother	Healthy mother	Healthy brother
RPL36A-HNRNPH2*	X	100668489	T	G	3'-UTR	rs41307260	G/-	G/-	T/G	.
RGN	X	46951004	G	T	intronic	rs5906327	T/-	T/-	G/T	.
RGN	X	46952219	A	G	intronic	rs4480242	G/-	G/-	A/G	.
IQSEC2	X	53265835	T	C	intronic	rs2296541	C/-	C/-	T/C	.
RPS6KA6	X	83352970	T	C	intronic	rs10521366	C/-	C/-	T/C	.
NRK	X	105125912	A	G	intronic	rs144474493	G/-	G/-	A/G	.
COL4A6	X	107414283	T	C	intronic		C/-	C/-	T/C	.
ATP2B3	X	152814373	T	C	intronic	rs2285034	C/-	C/-	T/C	.
MECP2	X	153296975	G	A	intronic	rs2071569	A/-	A/-	G/A	.
*SNV not identified on Sanger sequencing
